# Supplementary material for: Casein SNP in Norwegian goats: additive and dominance effects on milk composition and quality
Source: Genet Sel Evol. 2011 Aug 24;43(1):31. doi: 10.1186/1297-9686-43-31 (PMC3171717; doi:10.1186/1297-9686-43-31)
Supplement: Additional file 1 — SNP and genotyping condition. The file contains identity of 38 SNP used in the study and assay for the genotyping. [file 1297-9686-43-31-S1.XLS]

## Sheet: SNP identity
SNP #	NCBI_ss#	Local SNP ID	Gene	Position	Alleles (rare in brackets)	Frequency of rare allele	2nd-PCRP	1st-PCRP	AMP_LEN	UP_CONF	MP_CONF	Tm(NN)	PcGC	PWARN	UEP_DIR	UEP_MASS	UEP_SEQ	EXT1_CALL	EXT1_MASS	EXT1_SEQ	EXT2_CALL	EXT2_MASS	EXT2_SEQ	EXT3_CALL	EXT3_MASS	EXT3_SEQ
1	431838933	CSN1S1prom_264	CSN1S1	Promoter	A (G)	0.0499	ACGTTGGATGTGAAACAGACAGTAAGGAAG	ACGTTGGATGAAACTGTTCAGGCTCTCCAC	115	93.2	48.3	45.3	25		F	7371.8	ATATGGGAAATTATAGTCTTTTCT	A	7669	ATATGGGAAATTATAGTCTTTTCTA	G	7989.2	ATATGGGAAATTATAGTCTTTTCTGT
2	431838934	CSN1S1prom_866	CSN1S1	Promoter	C (T)	0.0493	ACGTTGGATGGGTCACAAAGAACTGGACAC	ACGTTGGATGTATTTTGGGTGTACTAGTTG	114	86.8	67.2	48.5	29.2		F	7281.8	TGACTAAACAACAACAATTTACAC	C	7555	TGACTAAACAACAACAATTTACACC	T	7899.2	TGACTAAACAACAACAATTTACACTG
4	431838936	CSN1S1prom_888	CSN1S1	Promoter	(A) G	0.1299	ACGTTGGATGTTTGTTTATTTTGGGTGTAC	ACGTTGGATGGGTCACAAAGAACTGGACAC	120	77.4	55.8	49.9	33.3		R	7425.8	TGTTTATTTTGGGTGTACTAGTTG	G	7699	TGTTTATTTTGGGTGTACTAGTTGC	A	8043.2	TGTTTATTTTGGGTGTACTAGTTGTG
5	431838937	CSN1S1prom_1105	CSN1S1	Promoter	(A) G	0.1451	ACGTTGGATGAATGAATTCTTCTCATGGTC	ACGTTGGATGTGGGACAAAACAGGGTCTTC	89	86.9	48.3	45.9	44.4		F	5431.5	CTTCTCATGGTCTTGTAC	A	5728.7	CTTCTCATGGTCTTGTACA	G	6048.9	CTTCTCATGGTCTTGTACGT
6	431838938	CSN1S1prom_1169	CSN1S1	Promoter	(A) G	0.1472	ACGTTGGATGAGACCCTGTTTTGTCCCAAG	ACGTTGGATGTGAGAACATGCATTTATATC	112	78.6	72.1	47.7	31.8		F	6739.4	AAGGATTTCCTTTACAGGTATT	A	7036.6	AAGGATTTCCTTTACAGGTATTA	G	7365.8	AAGGATTTCCTTTACAGGTATTGA
7	431838939	CSN1S1prom_1379	CSN1S1	Promoter	C (T)	0.14551	ACGTTGGATGGGTTTCAGTTTAACCAATAGG	ACGTTGGATGGGAGAGGAACTGAACAGAAC	102	91.6	48.3	45.3	25		R	7260.8	TTTAAATTCTAAGAATTCTCTCAC	T	7558	TTTAAATTCTAAGAATTCTCTCACA	C	7878.2	TTTAAATTCTAAGAATTCTCTCACGT
8	431838940	CSN1S1prom_1470	CSN1S1	Promoter	(A) G	0.0677	ACGTTGGATGACTGAAACCACAAAATTAGC	ACGTTGGATGTGATCAAGGTGATGGCAGAC	100	87.5	66.8	47.5	33.3		F	7350.8	CTAATCAGTAGGTTTAAATAGCTC	A	7648	CTAATCAGTAGGTTTAAATAGCTCA	G	8306.4	CTAATCAGTAGGTTTAAATAGCTCGGA
9	431838941	CSN1S1Ex4_6075	CSN1S1	Exon 4	(C) T	0.1503	ACGTTGGATGCACAATTTAATTCCTACAGG	ACGTTGGATGTGTCATTGAAGAAGAAGTAG	109	76.3	67.2	47.7	40		F	6076	TTAATTCCTACAGGAAGTCC	C	6349.2	TTAATTCCTACAGGAAGTCCC	T	6653.4	TTAATTCCTACAGGAAGTCCTC
10	431838942	CSN1S1Ex4_6091	CSN1S1	Exon 4	C (G)	0.1597	ACGTTGGATGCCTACAGGAAGTCCTCAATG	ACGTTGGATGTGTCATTGAAGAAGAAGTAG	97	87.4	66.8	46	27.3		F	6701.4	AAGTCCTCAATGAAAATTTACT	C	6974.6	AAGTCCTCAATGAAAATTTACTC	G	7327.8	AAGTCCTCAATGAAAATTTACTGA
11	431838943	CSN1S1Ex9_9889	CSN1S1	Exon 9	C (D)	0.0369	ACGTTGGATGACATAAAAATGGTATACCTC	ACGTTGGATGTCTCAGAGGCAGTAACAATG	106	77.7	66.8	45.9	44.4		R	5449.6	TGGTATACCTCACTTGAC	DEL	5746.8	TGGTATACCTCACTTGACA	C	6076	TGGTATACCTCACTTGACGA
12	431838944	CSN1S1in9_9918	CSN1S1	Intron 9	A (G)	0.148	ACGTTGGATGAGCAAATGAAAGCTGGAAGC	ACGTTGGATGGGTTCAACAAACTTTCATAAAC	119	76.2	72.1	48	29.2		F	7387.8	AGTGAGGTATACCATTTTTATGTT	A	7685	AGTGAGGTATACCATTTTTATGTTA	G	8014.2	AGTGAGGTATACCATTTTTATGTTGA
13	431838945	CSN1S1Ex10_10673	CSN1S1	Exon 10	C (G)	0.1476	ACGTTGGATGTTTTTAAGGAAATTGTTCCC	ACGTTGGATGTTAAGATATCCTGGATGATG	106	69.3	72.1	47.6	35		F	6091	AAATTGTTCCCAATAGTGCT	C	6364.2	AAATTGTTCCCAATAGTGCTC	G	6717.4	AAATTGTTCCCAATAGTGCTGA
14	431838946; 431838947	CSN1S1_Ex12	CSN1S1	Exon 12	1 3 6	*	ACGTTGGATGATTACCAGCTGGGGCACGT	ACGTTGGATGCATGATAGATGGTATCCACG	117	78	81	51.5	52.9	gh	R	5232.4	CTGGGGCACGTTGTATT	G (allele 3)	5809.8	CTGGGGCACGTTGTATTTC	A (allele 1)	6418.2	CTGGGGCACGTTGTATTTTTC	AA (allele 6)	6722.4	CTGGGGCACGTTGTATTTTTTC
15	431838948	CSN1S1Ex17_16860	CSN1S1	Exon 17	C (T)	0.116	ACGTTGGATGGCATCAGTGTATTGTGTGCC	ACGTTGGATGGACAATTCTACCAGCTGGAC	96	99.6	48.3	53.5	52.6		R	5923.9	GTGTGCCTAGTGGAAGGTA	T	6221.1	GTGTGCCTAGTGGAAGGTAA	C	6541.3	GTGTGCCTAGTGGAAGGTAGT
16	431838949	CSN2exon7_11801	CSN2	Exon 7	(C) T	0.062	ACGTTGGATGTCATGTTTCCTCCTCAGTCC	ACGTTGGATGTGGATGGGCATATCTCTCTG	114	98.7	67.2	53.6	58.8		F	5155.4	GCCTGTTCCCCAGAAAG	C	5428.5	GCCTGTTCCCCAGAAAGC	T	5756.8	GCCTGTTCCCCAGAAAGTA
17	431838950	CSN2Prom_2071	CSN2	Promoter	A (G)	0.0609	ACGTTGGATGATGGCATGCTAATTTTGTGG	ACGTTGGATGCTAATCATGCAGATTTCTAGG	92	86.3	55.8	48.1	27.3		R	6781.5	TTGTGGTTTGAAATAAAACCAA	G	7054.6	TTGTGGTTTGAAATAAAACCAAC	A	7382.9	TTGTGGTTTGAAATAAAACCAATA
18	431838951	CSN2Prom_1653	CSN2	Promoter	(A) G	0.0235	ACGTTGGATGAGAGTGAAGAGAGTATAGAC	ACGTTGGATGTGCATTTCCTACTCCATTTG	120	86.8	67.2	45.8	47.1		R	5252.4	AAGGAAGAATAGGCTCC	G	5525.6	AAGGAAGAATAGGCTCCC	A	5869.9	AAGGAAGAATAGGCTCCTG
19	431838952	CSN2Prom_1009	CSN2	Promoter	A (G)	0.05	ACGTTGGATGGAATAGATGAAGCTAACCTTG	ACGTTGGATGCTTTGCCTCTTTAGTGACAG	102	90.4	66.8	48.9	34.8		F	7104.7	GAGTAGTGTGAAATACAACTACA	A	7401.9	GAGTAGTGTGAAATACAACTACAA	G	7722.1	GAGTAGTGTGAAATACAACTACAGT
20	431838953	CSN2Prom_862	CSN2	Promoter	(A) T	0.06	ACGTTGGATGCCAACACACATCTCAGCATG	ACGTTGGATGGGGACAGATAGATGACCTTC	120	97.3	69	47.7	38.1		F	6487.3	CAGCATGATATAAATGCAAGG	T	6775.5	CAGCATGATATAAATGCAAGGT	A	7401.9	CAGCATGATATAAATGCAAGGAAT
21	431838954	CSN2Prom_760	CSN2	Promoter	C (T)	0.0636	ACGTTGGATGCTTGGATTGCTTAGAAAACCC	ACGTTGGATGGTCCATATGAGCAGTCTTAG	107	94.5	66.8	45.5	35		R	5988.9	CCCAAATCAACATCTACTAT	T	6286.1	CCCAAATCAACATCTACTATA	C	6606.3	CCCAAATCAACATCTACTATGT
22	431838955	CSN1S2ex3_510	CSN1S2	Exon 3	(A) G	0.0779	ACGTTGGATGCCTTGGCATTTTAAATCTACC	ACGTTGGATGAGAGTATCTTACCTCACTGG	115	89.1	66.8	46.6	35		F	6220.1	GTTTGTAGAAGATGGAACAT	A	6517.3	GTTTGTAGAAGATGGAACATA	G	6837.5	GTTTGTAGAAGATGGAACATGT
24	431838957	CSN1S2ex16_273	CSN1S2	Intron 15	C (G)	0.0502	ACGTTGGATGCACTGAACCACAATCCTCTC	ACGTTGGATGGGAAGACTTACAGAAATTAG	107	87.3	83.9	45	25		F	6113.1	ACAAAGCAAAACAAAAAACT	C	6386.2	ACAAAGCAAAACAAAAAACTC	G	6739.5	ACAAAGCAAAACAAAAAACTGA
25	431838958	CSN1S2ex16_682	CSN1S2	Exon 16	C (T)	0.3176	ACGTTGGATGGTGTCGCAGATTCTACTGAG	ACGTTGGATGGTGTCTTAGATTGCAGCTTC	119	96.7	55.8	49.6	33.3		F	7319.8	ACTCTAAGGACTAAAGTATTTCCA	C	7593	ACTCTAAGGACTAAAGTATTTCCAC	T	7921.2	ACTCTAAGGACTAAAGTATTTCCATA
26	431838959	CSN1S2ex16_987	CSN1S2	Exon 16	A (T)	0.3151	ACGTTGGATGGGCCAGGCAAATTTCTGGTA	ACGTTGGATGCAGGTGTTCTGACATATGGG	105	97	87.6	47.4	42.1		R	5833.8	CTGGTAATACTGGCTGATT	A	6122	CTGGTAATACTGGCTGATTT	T	6435.2	CTGGTAATACTGGCTGATTAT
27	431838960	CSN3Prom_677	CSN3	Promoter	A (G)	0.4205	ACGTTGGATGGACAAACACTTCTACAGTGG	ACGTTGGATGTCCAGTTTGCAAAGTTCCCC	104	97.7	55.8	59.3	63.2	g	R	5884.8	ACTTCTACAGTGGGGCGGG	G	6158	ACTTCTACAGTGGGGCGGGC	A	6502.2	ACTTCTACAGTGGGGCGGGTG
28	431838961	CSN3Prom_833	CSN3	Promoter	(A) G	0.4931	ACGTTGGATGTCAGTCACTGATTTAGAGCC	ACGTTGGATGTTGAGTCTATGGGATTTGTG	100	92.7	67.2	50.1	33.3		R	7359.8	GTCACTGATTTAGAGCCATAAAAT	G	7633	GTCACTGATTTAGAGCCATAAAATC	A	7961.2	GTCACTGATTTAGAGCCATAAAATTA
29	431838962	CSN3Prom_852	CSN3	Promoter	(A) G	0.0019	ACGTTGGATGCTATTCCACATAATGATTTCTC	ACGTTGGATGTTGAGTCTATGGGATTTGTG	120	73.4	55.8	51.8	37.5		R	7246.7	TCCACATAATGATTTCTCAGTCAC	G	7519.9	TCCACATAATGATTTCTCAGTCACC	A	7864.1	TCCACATAATGATTTCTCAGTCACTG
30	431838963	CSN3Prom_942	CSN3	Promoter	(A)T	0.4941	ACGTTGGATGCCAGCCATTCTGTTTAAACTG	ACGTTGGATGGGACTGACCAGACCTTAATC	111	94.6	69	49.6	42.1		R	5704.7	ACACCATTTTCCTTTGGTC	A	5992.9	ACACCATTTTCCTTTGGTCT	T	6306.1	ACACCATTTTCCTTTGGTCAT
31	431838964	CSN3Prom_1074	CSN3	Promoter	(A) T	0.4664	ACGTTGGATGCTCTTTTGACAGAAGAAGTC	ACGTTGGATGCAGAGTGATGGTCATGATCC	120	90.4	87.6	47.6	31.8		F	6775.5	GAAGTCAAACTATTCTGAGAAA	T	7063.6	GAAGTCAAACTATTCTGAGAAAT	A	7715.1	GAAGTCAAACTATTCTGAGAAAAAG
32	431838965	CSN3Prom_1140	CSN3	Promoter	C (G)	0.4941	ACGTTGGATGGCATTGTGTTGTATTCCTC	ACGTTGGATGTTTAGGATCATGACCATCAC	97	86.8	66.8	45.2	35		R	6162	AGTATTTCATGTCTTGGAAG	G	6435.2	AGTATTTCATGTCTTGGAAGC	C	6779.4	AGTATTTCATGTCTTGGAAGGT
33	431838966	CSN3Prom_1191	CSN3	Promoter	(G) T	0.4648	ACGTTGGATGTCCAAGACATGAAATACTTC	ACGTTGGATGAGGACTGCCAGGATACAAAC	102	87.1	48.3	49.7	36.4		F	6778.5	AAAGAGGAATACAACACAATGC	T	7066.7	AAAGAGGAATACAACACAATGCT	G	7725.1	AAAGAGGAATACAACACAATGCGGT
34	431838967	CSN3Prom_1338	CSN3	Promoter	G (T)	0.4759	ACGTTGGATGGTAAGCAAAAGCAGATAGTC	ACGTTGGATGCTTAAAGCCACCAATATGGG	115	89	48.3	47.3	31.8		F	6717.4	AAAGCAGATAGTCTTTCCTTAA	T	7005.6	AAAGCAGATAGTCTTTCCTTAAT	G	7334.8	AAAGCAGATAGTCTTTCCTTAAGT
35	431838968	CSN3Prom_1499	CSN3	Promoter	A (G)	0.0924	ACGTTGGATGATTTTGTACAGCCAGAATGG	ACGTTGGATGGAGGATTCCCCTTTCTTCAC	119	90.9	83.9	51.6	52.9		F	5170.4	GCCAGAATGGTTCACCT	A	5467.6	GCCAGAATGGTTCACCTA	G	5787.8	GCCAGAATGGTTCACCTGT
36	431838969	CSN3Prom_1550	CSN3	Promoter	(C) T	0.3171	ACGTTGGATGGTGTAGGAGGATTCCCCTTT	ACGTTGGATGGTACAGCCAGAATGGTTCAC	120	95.3	48.3	47.2	47.1		R	5047.3	GATTCCCCTTTCTTCAC	T	5344.5	GATTCCCCTTTCTTCACA	C	5664.7	GATTCCCCTTTCTTCACGT
37	431838970	CSN3Prom_1935	CSN3	Promoter	G (T)	0.3278	ACGTTGGATGAAAGATATTATTGCCAGAGC	ACGTTGGATGACTTCATACCCAGGTTCTTG	91	85.6	69	45.8	41.2		R	5160.4	TTGCCAGAGCACTTTTA	G	5433.6	TTGCCAGAGCACTTTTAC	T	6075	TTGCCAGAGCACTTTTAAAT
38	431838971	CSN3Prom_2134	CSN3	Promoter	A (G)	0.1801	ACGTTGGATGCCTTCTTTGCATTCCATTAAC	ACGTTGGATGCACCAACAGGAAGATGACAG	107	91.6	48.3	47.3	40		F	6076	CATTCCATTAACTGAGACTG	A	6373.2	CATTCCATTAACTGAGACTGA	G	6693.4	CATTCCATTAACTGAGACTGGT
39	431838972	CSN3Prom_2136	CSN3	Promoter	(A) G	0.0919	ACGTTGGATGCACCAACAGGAAGATGACAG	ACGTTGGATGCCTTCTTTGCATTCCATTAAC	107	91.6	55.8	47.3	47.1		R	5185.4	TAGCAGGGCCATCTTTA	G	5458.6	TAGCAGGGCCATCTTTAC	A	5786.8	TAGCAGGGCCATCTTTATA
40	431838973	CSN3Ex4_146	CSN3	Exon 4	C (T)	0.098	ACGTTGGATGTGCTTTGCATTTATTGAAG	ACGTTGGATGCCAGAAAATTTAGGCGATTC	105	74.9	74.9	46.1	33.3		R	6328.1	GATTCTTTTCTTCTTCAGTCA	T	6599.3	GATTCTTTTCTTCTTCAGTCAA	C	6615.3	GATTCTTTTCTTCTTCAGTCAG
			*	Allele	frequency
				1	0.737
				3	0.112
				6	0.151
