# Supplementary material for: Casein SNP in Norwegian goats: additive and dominance effects on milk composition and quality
Source: Genet Sel Evol. 2011 Aug 24;43(1):31. doi: 10.1186/1297-9686-43-31 (PMC3171717; doi:10.1186/1297-9686-43-31)
Supplement: Additional file 2 — Pairwise linkage disequilibrium (LD) among SNP within the four casein loci in Norwegian dairy goats. The file contains pairwise LD measurements in D' and r2. The r2 values are used to generate the graphical representation of LD (Figure 1). [file 1297-9686-43-31-S2.XLS]

## Sheet: pair_wise LD
L1	L2	D'	r^2
SNP1	SNP2	1	0.003
SNP1	SNP4	1	0.325
SNP1	SNP5	0.957	0.282
SNP1	SNP6	1	0.291
SNP1	SNP7	1	0.294
SNP1	SNP8	1	0.309
SNP1	SNP9	1	0.303
SNP1	SNP10	1	0.283
SNP1	SNP11	0.719	0.001
SNP1	SNP12	1	0.306
SNP1	SNP13	1	0.308
SNP1	SNP14	1	0.151
SNP1	SNP15	0.976	0.364
SNP1	SNP16	0.736	0.002
SNP1	SNP17	1	0.004
SNP1	SNP18	0.61	0
SNP1	SNP19	1	0.003
SNP1	SNP20	1	0.003
SNP1	SNP21	0.46	0.001
SNP1	SNP22	0.847	0.003
SNP1	SNP24	0.004	0
SNP1	SNP25	0.043	0
SNP1	SNP26	0.068	0
SNP1	SNP27	0.212	0.003
SNP1	SNP28	0.28	0.004
SNP1	SNP29	1	0
SNP1	SNP30	0.272	0.004
SNP1	SNP31	0.344	0.007
SNP1	SNP32	0.271	0.004
SNP1	SNP33	0.349	0.007
SNP1	SNP34	0.29	0.005
SNP1	SNP35	1	0.005
SNP1	SNP36	0.074	0.001
SNP1	SNP37	0.039	0
SNP1	SNP38	1	0.012
SNP1	SNP39	1	0.005
SNP1	SNP40	1	0.006
SNP2	SNP4	1	0.297
SNP2	SNP5	1	0.307
SNP2	SNP6	1	0.315
SNP2	SNP7	1	0.312
SNP2	SNP8	1	0.296
SNP2	SNP9	1	0.291
SNP2	SNP10	1	0.291
SNP2	SNP11	1	0.002
SNP2	SNP12	1	0.299
SNP2	SNP13	1	0.295
SNP2	SNP14	1	0.15
SNP2	SNP15	1	0.457
SNP2	SNP16	1	0.773
SNP2	SNP17	1	0.803
SNP2	SNP18	1	0.001
SNP2	SNP19	1	0.003
SNP2	SNP20	1	0.003
SNP2	SNP21	1	0.003
SNP2	SNP22	1	0.004
SNP2	SNP24	1	0.003
SNP2	SNP25	1	0.025
SNP2	SNP26	1	0.025
SNP2	SNP27	1	0.068
SNP2	SNP28	1	0.055
SNP2	SNP29	1	0
SNP2	SNP30	1	0.054
SNP2	SNP31	1	0.06
SNP2	SNP32	1	0.054
SNP2	SNP33	1	0.058
SNP2	SNP34	1	0.059
SNP2	SNP35	1	0.005
SNP2	SNP36	1	0.024
SNP2	SNP37	1	0.025
SNP2	SNP38	1	0.012
SNP2	SNP39	1	0.005
SNP2	SNP40	1	0.006
SNP4	SNP5	1	1
SNP4	SNP6	1	1
SNP4	SNP7	1	1
SNP4	SNP8	1	1
SNP4	SNP9	1	0.992
SNP4	SNP10	1	0.976
SNP4	SNP11	1	0.223
SNP4	SNP12	1	1
SNP4	SNP13	1	1
SNP4	SNP14	1	0.462
SNP4	SNP15	1	0.723
SNP4	SNP16	1	0.356
SNP4	SNP17	1	0.358
SNP4	SNP18	1	0.004
SNP4	SNP19	0.496	0.099
SNP4	SNP20	0.502	0.102
SNP4	SNP21	0.512	0.104
SNP4	SNP22	0.326	0.057
SNP4	SNP24	1	0.007
SNP4	SNP25	0.605	0.026
SNP4	SNP26	0.645	0.03
SNP4	SNP27	0.321	0.02
SNP4	SNP28	0.404	0.025
SNP4	SNP29	1	0
SNP4	SNP30	0.397	0.024
SNP4	SNP31	0.324	0.018
SNP4	SNP32	0.394	0.023
SNP4	SNP33	0.317	0.017
SNP4	SNP34	0.305	0.016
SNP4	SNP35	1	0.015
SNP4	SNP36	0.709	0.036
SNP4	SNP37	0.739	0.038
SNP4	SNP38	0.022	0
SNP4	SNP39	1	0.016
SNP4	SNP40	1	0.016
SNP5	SNP6	1	0.985
SNP5	SNP7	1	0.979
SNP5	SNP8	1	0.979
SNP5	SNP9	1	0.973
SNP5	SNP10	1	0.959
SNP5	SNP11	1	0.222
SNP5	SNP12	1	0.98
SNP5	SNP13	1	0.98
SNP5	SNP14	0.991	0.48
SNP5	SNP15	0.99	0.71
SNP5	SNP16	0.948	0.355
SNP5	SNP17	1	0.37
SNP5	SNP18	1	0.004
SNP5	SNP19	0.535	0.107
SNP5	SNP20	0.533	0.106
SNP5	SNP21	0.534	0.107
SNP5	SNP22	0.347	0.059
SNP5	SNP24	0.583	0.003
SNP5	SNP25	0.585	0.027
SNP5	SNP26	0.62	0.031
SNP5	SNP27	0.279	0.018
SNP5	SNP28	0.401	0.029
SNP5	SNP29	1	0
SNP5	SNP30	0.395	0.027
SNP5	SNP31	0.307	0.018
SNP5	SNP32	0.394	0.027
SNP5	SNP33	0.289	0.016
SNP5	SNP34	0.265	0.014
SNP5	SNP35	1	0.017
SNP5	SNP36	0.701	0.038
SNP5	SNP37	0.73	0.042
SNP5	SNP38	0.022	0
SNP5	SNP39	1	0.017
SNP5	SNP40	1	0.019
SNP6	SNP7	1	1
SNP6	SNP8	1	1
SNP6	SNP9	1	0.992
SNP6	SNP10	1	1
SNP6	SNP11	1	0.217
SNP6	SNP12	1	1
SNP6	SNP13	1	1
SNP6	SNP14	0.99	0.46
SNP6	SNP15	1	0.736
SNP6	SNP16	1	0.396
SNP6	SNP17	1	0.39
SNP6	SNP18	1	0.004
SNP6	SNP19	0.507	0.094
SNP6	SNP20	0.493	0.09
SNP6	SNP21	0.496	0.091
SNP6	SNP22	0.412	0.076
SNP6	SNP24	0.556	0.011
SNP6	SNP25	0.576	0.027
SNP6	SNP26	0.573	0.027
SNP6	SNP27	0.239	0.012
SNP6	SNP28	0.353	0.021
SNP6	SNP29	1	0
SNP6	SNP30	0.364	0.023
SNP6	SNP31	0.266	0.013
SNP6	SNP32	0.362	0.022
SNP6	SNP33	0.246	0.011
SNP6	SNP34	0.275	0.014
SNP6	SNP35	1	0.017
SNP6	SNP36	0.7	0.039
SNP6	SNP37	0.718	0.042
SNP6	SNP38	0.05	0.002
SNP6	SNP39	1	0.017
SNP6	SNP40	1	0.017
SNP7	SNP8	1	1
SNP7	SNP9	1	0.993
SNP7	SNP10	1	0.979
SNP7	SNP11	1	0.222
SNP7	SNP12	1	1
SNP7	SNP13	1	1
SNP7	SNP14	0.991	0.483
SNP7	SNP15	1	0.726
SNP7	SNP16	1	0.397
SNP7	SNP17	1	0.373
SNP7	SNP18	0.967	0.004
SNP7	SNP19	0.533	0.103
SNP7	SNP20	0.538	0.105
SNP7	SNP21	0.538	0.106
SNP7	SNP22	0.34	0.057
SNP7	SNP24	0.524	0.002
SNP7	SNP25	0.633	0.033
SNP7	SNP26	0.624	0.031
SNP7	SNP27	0.288	0.019
SNP7	SNP28	0.417	0.03
SNP7	SNP29	1	0
SNP7	SNP30	0.416	0.03
SNP7	SNP31	0.33	0.021
SNP7	SNP32	0.413	0.029
SNP7	SNP33	0.312	0.018
SNP7	SNP34	0.289	0.016
SNP7	SNP35	1	0.018
SNP7	SNP36	0.746	0.043
SNP7	SNP37	0.769	0.047
SNP7	SNP38	0.039	0.001
SNP7	SNP39	1	0.018
SNP7	SNP40	1	0.019
SNP8	SNP9	1	0.993
SNP8	SNP10	1	0.972
SNP8	SNP11	1	0.226
SNP8	SNP12	1	1
SNP8	SNP13	1	1
SNP8	SNP14	1	0.489
SNP8	SNP15	1	0.71
SNP8	SNP16	1	0.38
SNP8	SNP17	1	0.349
SNP8	SNP18	0.95	0.004
SNP8	SNP19	0.537	0.11
SNP8	SNP20	0.535	0.109
SNP8	SNP21	0.536	0.11
SNP8	SNP22	0.357	0.065
SNP8	SNP24	0.495	0.002
SNP8	SNP25	0.575	0.026
SNP8	SNP26	0.571	0.026
SNP8	SNP27	0.229	0.012
SNP8	SNP28	0.361	0.023
SNP8	SNP29	1	0
SNP8	SNP30	0.354	0.022
SNP8	SNP31	0.268	0.014
SNP8	SNP32	0.353	0.022
SNP8	SNP33	0.263	0.014
SNP8	SNP34	0.218	0.009
SNP8	SNP35	1	0.017
SNP8	SNP36	0.689	0.037
SNP8	SNP37	0.711	0.039
SNP8	SNP38	0.05	0.002
SNP8	SNP39	1	0.017
SNP8	SNP40	1	0.018
SNP9	SNP10	0.993	0.972
SNP9	SNP11	1	0.221
SNP9	SNP12	1	0.993
SNP9	SNP13	1	0.993
SNP9	SNP14	0.991	0.488
SNP9	SNP15	1	0.712
SNP9	SNP16	1	0.378
SNP9	SNP17	1	0.352
SNP9	SNP18	1	0.004
SNP9	SNP19	0.53	0.103
SNP9	SNP20	0.536	0.106
SNP9	SNP21	0.536	0.107
SNP9	SNP22	0.354	0.061
SNP9	SNP24	0.41	0.001
SNP9	SNP25	0.6	0.03
SNP9	SNP26	0.599	0.029
SNP9	SNP27	0.218	0.011
SNP9	SNP28	0.369	0.025
SNP9	SNP29	1	0
SNP9	SNP30	0.365	0.024
SNP9	SNP31	0.275	0.015
SNP9	SNP32	0.362	0.023
SNP9	SNP33	0.269	0.014
SNP9	SNP34	0.218	0.009
SNP9	SNP35	1	0.018
SNP9	SNP36	0.713	0.042
SNP9	SNP37	0.727	0.042
SNP9	SNP38	0.054	0.002
SNP9	SNP39	1	0.018
SNP9	SNP40	1	0.019
SNP10	SNP11	1	0.216
SNP10	SNP12	1	0.973
SNP10	SNP13	1	0.973
SNP10	SNP14	0.955	0.453
SNP10	SNP15	1	0.697
SNP10	SNP16	1	0.372
SNP10	SNP17	1	0.37
SNP10	SNP18	1	0.005
SNP10	SNP19	0.526	0.099
SNP10	SNP20	0.52	0.098
SNP10	SNP21	0.523	0.1
SNP10	SNP22	0.422	0.075
SNP10	SNP24	0.718	0.039
SNP10	SNP25	0.629	0.034
SNP10	SNP26	0.633	0.034
SNP10	SNP27	0.203	0.01
SNP10	SNP28	0.36	0.024
SNP10	SNP29	1	0
SNP10	SNP30	0.368	0.025
SNP10	SNP31	0.262	0.014
SNP10	SNP32	0.354	0.023
SNP10	SNP33	0.242	0.012
SNP10	SNP34	0.273	0.015
SNP10	SNP35	1	0.019
SNP10	SNP36	0.721	0.045
SNP10	SNP37	0.706	0.043
SNP10	SNP38	0.058	0.003
SNP10	SNP39	1	0.019
SNP10	SNP40	1	0.02
SNP11	SNP12	1	0.216
SNP11	SNP13	1	0.217
SNP11	SNP14	1	0.106
SNP11	SNP15	1	0.005
SNP11	SNP16	1	0.003
SNP11	SNP17	1	0.003
SNP11	SNP18	1	0.001
SNP11	SNP19	1	0.609
SNP11	SNP20	1	0.614
SNP11	SNP21	1	0.614
SNP11	SNP22	1	0.447
SNP11	SNP24	0.013	0
SNP11	SNP25	1	0.018
SNP11	SNP26	1	0.019
SNP11	SNP27	1	0.03
SNP11	SNP28	1	0.037
SNP11	SNP29	1	0
SNP11	SNP30	1	0.038
SNP11	SNP31	1	0.034
SNP11	SNP32	1	0.038
SNP11	SNP33	1	0.033
SNP11	SNP34	1	0.038
SNP11	SNP35	0.916	0.003
SNP11	SNP36	1	0.017
SNP11	SNP37	1	0.018
SNP11	SNP38	1	0.174
SNP11	SNP39	0.904	0.003
SNP11	SNP40	0.964	0.004
SNP12	SNP13	1	1
SNP12	SNP14	0.991	0.492
SNP12	SNP15	1	0.721
SNP12	SNP16	1	0.385
SNP12	SNP17	1	0.362
SNP12	SNP18	0.999	0.004
SNP12	SNP19	0.532	0.103
SNP12	SNP20	0.53	0.102
SNP12	SNP21	0.53	0.103
SNP12	SNP22	0.349	0.059
SNP12	SNP24	0.531	0.003
SNP12	SNP25	0.593	0.029
SNP12	SNP26	0.589	0.028
SNP12	SNP27	0.257	0.015
SNP12	SNP28	0.39	0.028
SNP12	SNP29	1	0
SNP12	SNP30	0.384	0.026
SNP12	SNP31	0.299	0.018
SNP12	SNP32	0.383	0.026
SNP12	SNP33	0.281	0.016
SNP12	SNP34	0.252	0.012
SNP12	SNP35	1	0.018
SNP12	SNP36	0.707	0.04
SNP12	SNP37	0.729	0.042
SNP12	SNP38	0.04	0.001
SNP12	SNP39	1	0.018
SNP12	SNP40	1	0.019
SNP13	SNP14	0.991	0.49
SNP13	SNP15	1	0.719
SNP13	SNP16	1	0.382
SNP13	SNP17	1	0.358
SNP13	SNP18	0.996	0.004
SNP13	SNP19	0.532	0.104
SNP13	SNP20	0.53	0.103
SNP13	SNP21	0.531	0.104
SNP13	SNP22	0.35	0.06
SNP13	SNP24	0.529	0.002
SNP13	SNP25	0.592	0.029
SNP13	SNP26	0.587	0.028
SNP13	SNP27	0.258	0.015
SNP13	SNP28	0.386	0.027
SNP13	SNP29	1	0
SNP13	SNP30	0.38	0.026
SNP13	SNP31	0.294	0.017
SNP13	SNP32	0.379	0.025
SNP13	SNP33	0.276	0.015
SNP13	SNP34	0.246	0.012
SNP13	SNP35	1	0.018
SNP13	SNP36	0.706	0.04
SNP13	SNP37	0.728	0.042
SNP13	SNP38	0.042	0.001
SNP13	SNP39	1	0.018
SNP13	SNP40	1	0.019
SNP14	SNP15	0.987	0.38
SNP14	SNP16	1	0.192
SNP14	SNP17	0.973	0.166
SNP14	SNP18	1	0.009
SNP14	SNP19	0.428	0.033
SNP14	SNP20	0.431	0.033
SNP14	SNP21	0.454	0.037
SNP14	SNP22	0.233	0.013
SNP14	SNP24	0.751	0.01
SNP14	SNP25	0.155	0.019
SNP14	SNP26	0.158	0.02
SNP14	SNP27	0.2	0.011
SNP14	SNP28	0.061	0.001
SNP14	SNP29	0.31	0
SNP14	SNP30	0.056	0.001
SNP14	SNP31	0.209	0.014
SNP14	SNP32	0.057	0.001
SNP14	SNP33	0.22	0.015
SNP14	SNP34	0.269	0.025
SNP14	SNP35	1	0.036
SNP14	SNP36	0.117	0.01
SNP14	SNP37	0.118	0.01
SNP14	SNP38	0.291	0.007
SNP14	SNP39	1	0.036
SNP14	SNP40	1	0.039
SNP15	SNP16	1	0.56
SNP15	SNP17	1	0.536
SNP15	SNP18	1	0.004
SNP15	SNP19	1	0.009
SNP15	SNP20	1	0.009
SNP15	SNP21	1	0.009
SNP15	SNP22	1	0.012
SNP15	SNP24	1	0.008
SNP15	SNP25	0.397	0.009
SNP15	SNP26	0.396	0.009
SNP15	SNP27	0.595	0.057
SNP15	SNP28	0.724	0.069
SNP15	SNP29	1	0
SNP15	SNP30	0.729	0.068
SNP15	SNP31	0.618	0.054
SNP15	SNP32	0.728	0.067
SNP15	SNP33	0.605	0.051
SNP15	SNP34	0.601	0.051
SNP15	SNP35	1	0.016
SNP15	SNP36	0.585	0.018
SNP15	SNP37	0.627	0.021
SNP15	SNP38	1	0.032
SNP15	SNP39	1	0.016
SNP15	SNP40	1	0.016
SNP16	SNP17	1	0.967
SNP16	SNP18	0.296	0
SNP16	SNP19	1	0.004
SNP16	SNP20	1	0.004
SNP16	SNP21	1	0.004
SNP16	SNP22	1	0.006
SNP16	SNP24	1	0.003
SNP16	SNP25	0.726	0.016
SNP16	SNP26	0.634	0.012
SNP16	SNP27	0.694	0.042
SNP16	SNP28	0.961	0.064
SNP16	SNP29	1	0
SNP16	SNP30	0.961	0.062
SNP16	SNP31	0.768	0.045
SNP16	SNP32	0.961	0.062
SNP16	SNP33	0.763	0.044
SNP16	SNP34	0.738	0.04
SNP16	SNP35	1	0.007
SNP16	SNP36	1	0.03
SNP16	SNP37	1	0.031
SNP16	SNP38	1	0.014
SNP16	SNP39	1	0.007
SNP16	SNP40	1	0.007
SNP17	SNP18	1	0.002
SNP17	SNP19	1	0.004
SNP17	SNP20	1	0.004
SNP17	SNP21	1	0.004
SNP17	SNP22	1	0.005
SNP17	SNP24	0.149	0
SNP17	SNP25	0.706	0.015
SNP17	SNP26	0.705	0.015
SNP17	SNP27	0.818	0.054
SNP17	SNP28	1	0.064
SNP17	SNP29	1	0
SNP17	SNP30	1	0.063
SNP17	SNP31	0.817	0.046
SNP17	SNP32	1	0.063
SNP17	SNP33	0.803	0.043
SNP17	SNP34	0.817	0.047
SNP17	SNP35	1	0.006
SNP17	SNP36	1	0.03
SNP17	SNP37	1	0.031
SNP17	SNP38	1	0.013
SNP17	SNP39	1	0.006
SNP17	SNP40	1	0.006
SNP18	SNP19	0.921	0.332
SNP18	SNP20	0.918	0.313
SNP18	SNP21	0.918	0.313
SNP18	SNP22	0.189	0
SNP18	SNP24	0.52	0
SNP18	SNP25	1	0.011
SNP18	SNP26	0.703	0.005
SNP18	SNP27	1	0.02
SNP18	SNP28	1	0.024
SNP18	SNP29	1	0
SNP18	SNP30	1	0.023
SNP18	SNP31	1	0.021
SNP18	SNP32	1	0.023
SNP18	SNP33	1	0.021
SNP18	SNP34	1	0.023
SNP18	SNP35	0.911	0.189
SNP18	SNP36	1	0.011
SNP18	SNP37	1	0.011
SNP18	SNP38	1	0.104
SNP18	SNP39	0.911	0.191
SNP18	SNP40	0.911	0.182
SNP19	SNP20	1	0.985
SNP19	SNP21	1	0.985
SNP19	SNP22	0.617	0.285
SNP19	SNP24	0.015	0
SNP19	SNP25	1	0.029
SNP19	SNP26	1	0.031
SNP19	SNP27	1	0.051
SNP19	SNP28	1	0.061
SNP19	SNP29	1	0
SNP19	SNP30	1	0.062
SNP19	SNP31	1	0.055
SNP19	SNP32	1	0.062
SNP19	SNP33	1	0.054
SNP19	SNP34	1	0.063
SNP19	SNP35	0.313	0.058
SNP19	SNP36	1	0.028
SNP19	SNP37	1	0.029
SNP19	SNP38	1	0.281
SNP19	SNP39	0.314	0.059
SNP19	SNP40	0.31	0.056
SNP20	SNP21	0.985	0.971
SNP20	SNP22	0.601	0.273
SNP20	SNP24	0.184	0
SNP20	SNP25	1	0.03
SNP20	SNP26	1	0.031
SNP20	SNP27	0.923	0.044
SNP20	SNP28	0.942	0.056
SNP20	SNP29	1	0
SNP20	SNP30	1	0.063
SNP20	SNP31	0.939	0.05
SNP20	SNP32	0.944	0.057
SNP20	SNP33	0.938	0.049
SNP20	SNP34	0.943	0.057
SNP20	SNP35	0.29	0.052
SNP20	SNP36	1	0.029
SNP20	SNP37	1	0.03
SNP20	SNP38	0.98	0.275
SNP20	SNP39	0.29	0.052
SNP20	SNP40	0.291	0.052
SNP21	SNP22	0.603	0.289
SNP21	SNP24	0.054	0.002
SNP21	SNP25	1	0.03
SNP21	SNP26	1	0.031
SNP21	SNP27	1	0.054
SNP21	SNP28	1	0.065
SNP21	SNP29	1	0
SNP21	SNP30	1	0.066
SNP21	SNP31	1	0.058
SNP21	SNP32	1	0.066
SNP21	SNP33	1	0.058
SNP21	SNP34	1	0.064
SNP21	SNP35	0.291	0.054
SNP21	SNP36	0.913	0.025
SNP21	SNP37	0.898	0.024
SNP21	SNP38	0.98	0.282
SNP21	SNP39	0.292	0.055
SNP21	SNP40	0.29	0.052
SNP22	SNP24	0.16	0.016
SNP22	SNP25	1	0.038
SNP22	SNP26	1	0.037
SNP22	SNP27	1	0.067
SNP22	SNP28	1	0.083
SNP22	SNP29	1	0
SNP22	SNP30	1	0.085
SNP22	SNP31	1	0.074
SNP22	SNP32	1	0.085
SNP22	SNP33	1	0.074
SNP22	SNP34	1	0.071
SNP22	SNP35	0.741	0.005
SNP22	SNP36	1	0.038
SNP22	SNP37	1	0.038
SNP22	SNP38	1	0.386
SNP22	SNP39	0.73	0.005
SNP22	SNP40	0.682	0.004
SNP24	SNP25	0.177	0.001
SNP24	SNP26	0.383	0.002
SNP24	SNP27	0.525	0.011
SNP24	SNP28	0.366	0.006
SNP24	SNP29	1	0
SNP24	SNP30	0.388	0.008
SNP24	SNP31	0.399	0.007
SNP24	SNP32	0.39	0.008
SNP24	SNP33	0.394	0.007
SNP24	SNP34	0.059	0
SNP24	SNP35	0.116	0.007
SNP24	SNP36	0.225	0.001
SNP24	SNP37	0.125	0.002
SNP24	SNP38	0.219	0.011
SNP24	SNP39	0.117	0.007
SNP24	SNP40	0.153	0.01
SNP25	SNP26	1	0.992
SNP25	SNP27	1	0.381
SNP25	SNP28	0.938	0.41
SNP25	SNP29	1	0.004
SNP25	SNP30	0.94	0.413
SNP25	SNP31	1	0.419
SNP25	SNP32	0.94	0.413
SNP25	SNP33	1	0.417
SNP25	SNP34	1	0.44
SNP25	SNP35	0.762	0.028
SNP25	SNP36	0.911	0.823
SNP25	SNP37	0.915	0.823
SNP25	SNP38	0.793	0.063
SNP25	SNP39	0.815	0.031
SNP25	SNP40	0.705	0.025
SNP26	SNP27	1	0.389
SNP26	SNP28	0.937	0.409
SNP26	SNP29	1	0.004
SNP26	SNP30	0.932	0.406
SNP26	SNP31	1	0.418
SNP26	SNP32	0.932	0.407
SNP26	SNP33	0.992	0.412
SNP26	SNP34	1	0.44
SNP26	SNP35	0.763	0.028
SNP26	SNP36	0.905	0.815
SNP26	SNP37	0.908	0.815
SNP26	SNP38	0.764	0.058
SNP26	SNP39	0.814	0.032
SNP26	SNP40	0.767	0.029
SNP27	SNP28	1	0.867
SNP27	SNP29	1	0.002
SNP27	SNP30	0.996	0.83
SNP27	SNP31	1	0.948
SNP27	SNP32	1	0.834
SNP27	SNP33	1	0.944
SNP27	SNP34	1	0.971
SNP27	SNP35	1	0.082
SNP27	SNP36	1	0.375
SNP27	SNP37	1	0.398
SNP27	SNP38	1	0.176
SNP27	SNP39	1	0.082
SNP27	SNP40	1	0.086
SNP28	SNP29	1	0.002
SNP28	SNP30	0.997	0.99
SNP28	SNP31	1	0.902
SNP28	SNP32	1	0.993
SNP28	SNP33	1	0.901
SNP28	SNP34	0.996	0.909
SNP28	SNP35	1	0.099
SNP28	SNP36	1	0.467
SNP28	SNP37	1	0.487
SNP28	SNP38	1	0.213
SNP28	SNP39	1	0.099
SNP28	SNP40	1	0.105
SNP29	SNP30	1	0.002
SNP29	SNP31	1	0.002
SNP29	SNP32	1	0.002
SNP29	SNP33	1	0.002
SNP29	SNP34	1	0.002
SNP29	SNP35	1	0
SNP29	SNP36	1	0.004
SNP29	SNP37	1	0.004
SNP29	SNP38	1	0.01
SNP29	SNP39	1	0
SNP29	SNP40	1	0
SNP30	SNP31	0.996	0.89
SNP30	SNP32	1	0.997
SNP30	SNP33	0.996	0.89
SNP30	SNP34	0.996	0.904
SNP30	SNP35	1	0.102
SNP30	SNP36	1	0.468
SNP30	SNP37	1	0.487
SNP30	SNP38	1	0.219
SNP30	SNP39	1	0.1
SNP30	SNP40	1	0.107
SNP31	SNP32	1	0.894
SNP31	SNP33	1	1
SNP31	SNP34	0.996	0.992
SNP31	SNP35	1	0.09
SNP31	SNP36	1	0.418
SNP31	SNP37	1	0.435
SNP31	SNP38	1	0.194
SNP31	SNP39	1	0.09
SNP31	SNP40	1	0.096
SNP32	SNP33	1	0.894
SNP32	SNP34	1	0.908
SNP32	SNP35	1	0.101
SNP32	SNP36	1	0.469
SNP32	SNP37	1	0.491
SNP32	SNP38	1	0.219
SNP32	SNP39	1	0.1
SNP32	SNP40	1	0.107
SNP33	SNP34	0.996	0.992
SNP33	SNP35	1	0.091
SNP33	SNP36	1	0.417
SNP33	SNP37	1	0.434
SNP33	SNP38	1	0.193
SNP33	SNP39	1	0.09
SNP33	SNP40	1	0.096
SNP34	SNP35	1	0.09
SNP34	SNP36	1	0.447
SNP34	SNP37	1	0.452
SNP34	SNP38	1	0.188
SNP34	SNP39	1	0.089
SNP34	SNP40	1	0.093
SNP35	SNP36	1	0.048
SNP35	SNP37	1	0.048
SNP35	SNP38	1	0.468
SNP35	SNP39	1	1
SNP35	SNP40	1	0.99
SNP36	SNP37	1	1
SNP36	SNP38	1	0.1
SNP36	SNP39	1	0.047
SNP36	SNP40	1	0.05
SNP37	SNP38	1	0.1
SNP37	SNP39	1	0.049
SNP37	SNP40	0.931	0.043
SNP38	SNP39	1	0.464
SNP38	SNP40	0.988	0.475
SNP39	SNP40	1	0.99
